# Supplementary material for: Comparative transcriptome analysis of skin color-associated genes in leopard coral grouper (Plectropomus leopardus)
Source: BMC Genomics. 2023 Jan 5;24:5. doi: 10.1186/s12864-022-09091-6 (PMC9817277; doi:10.1186/s12864-022-09091-6)
Supplement: Supplementary file 2 — Additional file 2: Table S1. Heatmap analysis of top 230 DEGs (115 up regulation and 115 down regulation). [file 12864_2022_9091_MOESM2_ESM.xlsx]

## Sheet: 工作表1
Table S1. Heatmap analysis of top 230 DEGs (115 up regulation and 115 down regulation).
ID	R1	R2	R3	B1	B2	B3
augustus_0071_processed-2.10	0	0	0	4.001	3.795	12.526
maker_0505_augustus-0.78	0.289	0.551	0.881	6.303	10.447	41.088
maker_0451_snap-0.118	0.495	1.488	0.523	3.757	8.381	30.456
maker_0225_snap-1.284	2.379	0.937	1.886	5.484	11.566	18.977
augustus_0646_processed-0.4	0	0	0	5.464	17.918	53.552
maker_0646_snap-0.51	6.437	42.005	11.057	203.346	734.595	1344.8
maker_0043_augustus-1.499	1.871	4.34	2.699	23.106	33.67	62.312
augustus_0555_processed-0.1	0	0.771	0.055	5.874	8.172	13.955
maker_0066_augustus-1.236	4.759	7.026	9.955	65.668	271.807	353.517
maker_0156_augustus-2.182	5.914	7.963	4.847	23.262	40.276	89.675
maker_0791_augustus-0.249	1.692	1.75	1.625	10.04	12.158	27.015
maker_0150_augustus-0.179	1.747	1.447	1.033	10.792	21.694	39.653
augustus_0248_processed-0.31	2.283	2.039	1.088	18.1	34.334	57.971
maker_0941_snap-0.48	3.906	4.381	2.658	11.924	15.943	36.018
maker_0814_snap-0.204	4.594	7.784	2.754	19.252	34.844	105.69
maker_0137_augustus-1.244	1.279	1.832	0.936	7.084	7.162	12.395
maker_0250_snap-0.70	0.674	1.006	0.606	4.147	5.151	7.373
maker_0646_snap-0.48	0	1.405	0	13.27	67.549	149.705
maker_0259_augustus-4.144	0.633	4.905	0.785	8.352	55.828	111.988
maker_0535_snap-0.100	0.124	0.468	0	2.478	4.386	4.377
augustus_0502_processed-0.42	2.696	3.003	0	10.577	56.52	49.412
maker_0573_snap-0.79	0.11	0.207	0.22	1.805	23.096	20.468
maker_0088_augustus-1.198	0.138	0.317	0.482	1.776	2.047	8.094
maker_0222_augustus-0.129	0.248	0.661	0.151	1.825	3.039	20.551
maker_0499_augustus-0.116	5.295	4.863	8.551	26.765	32.905	24.734
maker_0645_augustus-0.36	5.804	4.409	9.377	94.043	100.846	67.688
maker_0339_augustus-0.289	11.306	5.704	17.143	51.666	71.89	54.711
snap_0172_processed-0.59	24.262	42.171	43.071	145.514	143.379	125.166
maker_0129_snap-3.241	11.883	19.728	15.931	103.937	126.298	89.786
maker_0120_augustus-0.243	6.684	6.613	8.716	83.807	101.801	92.754
maker_0229_augustus-1.190	1.307	1.019	4.861	24.15	34.807	40.818
maker_0802_snap-0.244	1.829	1.681	2.919	21.945	26.153	37.96
maker_0055_augustus-2.154	0	0	3.663	61.336	39.821	59.746
augustus_0017_processed-1.54	1.224	0	7.876	695.739	341.667	1236.5
maker_0468_augustus-0.130	4.594	3.83	6.871	29.185	24.069	21.786
maker_0397_snap-1.314	1.238	0.868	2.781	44.611	26.754	26.128
augustus_0067_processed-1.4	79.304	68.167	176.155	2414.85	1539.99	509.819
augustus_0124_processed-0.83	4.497	5.8	10.148	67.844	49.185	34.902
augustus_0414_processed-0.150	0	0	1.405	10.109	6.961	6.589
maker_0071_snap-1.203	9.518	3.94	14.472	70.283	53.744	41.116
maker_0244_augustus-0.206	4.718	2.783	7.188	63.707	51.46	30.712
augustus_0647_processed-0.54	5.13	2.397	5.563	28.16	27.819	20.836
maker_0229_augustus-0.74	11.388	3.926	8.358	59.179	33.861	32.127
augustus_0061_processed-0.22	2.971	1.529	3.663	25.545	14.569	16.279
maker_0298_snap-1.180	14.441	17.951	15.835	93.672	109.991	46.713
maker_0485_snap-0.123	3.108	5.097	4.874	42.562	38.229	22.667
maker_0018_augustus-0.200	4.663	5.056	4.654	43.392	42.752	29.831
augustus_0581_processed-0.16	0.22	0	0	12.792	9.018	7.671
maker_0511_augustus-0.161	0	0.4	0	7.64	5.924	5.105
augustus_0791_processed-0.1	0.55	0.73	0.482	17.281	13.095	6.631
maker_0298_snap-0.151	0.66	0.537	2.121	13.251	21.612	7.942
maker_0222_augustus-2.174	3.328	4.45	3.842	11.748	16.935	17.694
maker_0137_augustus-0.149	18.719	13.543	10.465	89.701	564.635	299.993
maker_0225_snap-1.283	13.96	6.971	10.754	28.277	85.458	55.12
maker_0071_augustus-0.108	9.944	4.56	0	56.33	122.14	68.305
maker_0814_augustus-0.142	8.582	10.277	2.602	64.156	72.263	96.215
snap_0124_processed-0.182	6.918	10.291	3.566	65.024	80.18	110.247
maker_0623_augustus-0.56	38.964	54.363	16.248	479.191	461.942	517.448
maker_0156_snap-0.206	1.802	2.81	0	24.257	25.771	29.464
maker_0424_snap-0.489	1.307	3.196	0.675	26.755	16.799	25.018
maker_0796_augustus-0.136	0.922	1.791	0.757	17.085	10.547	24.99
maker_0685_snap-0.668	30.396	30.088	25.598	217.846	157.493	302.476
maker_0285_snap-0.315	6.506	11.269	9.129	41.586	29.566	49.654
maker_0124_augustus-0.251	1.802	3.61	1.914	85.417	264.773	258.426
augustus_0378_processed-0.11	4.676	11.407	5.659	122.349	257.793	207.412
maker_0455_snap-0.160	7.358	6.902	4.324	56.33	131.84	88.898
maker_0222_augustus-1.156	524.623	1201.49	330.498	2733.37	6243.89	6306.51
maker_0645_augustus-0.30	4.993	14.231	2.065	96.502	201.164	194.643
maker_0646_snap-0.47	1.939	12.096	8.041	84.998	203.603	251.948
maker_0103_snap-6.432	2.654	9.534	6.251	64.048	78.542	87.192
snap_0685_processed-0.247	9915.28	23379.9	18672.7	1356.1	2966.42	1119.1
maker_0850_augustus-0.25	0.151	0.303	2.892	15.485	15.315	42.115
maker_0157_snap-0.319	1.788	0.537	1.473	11.621	9.355	21.522
maker_0612_snap-0.174	1.829	1.695	1.804	7.816	5.751	11.916
maker_0065_augustus-0.205	0.138	0.262	0.275	7.26	3.276	18.262
maker_0329_snap-0.249	0.701	1.474	1.046	5.923	4.504	11.063
augustus_0629_processed-0.2	0	0.358	0.757	10.333	2.957	10.709
maker_1061_snap-0.22	0	0	0.165	16.88	3.576	16.23
maker_0517_augustus-0.89	0	0.303	0.633	7.601	3.449	10.459
augustus_0787_processed-0.1	1.183	0.909	2.437	27.058	8.208	35.325
augustus_0242_processed-1.35	2.324	1.433	3.8	27.409	6.516	37.967
maker_0264_snap-0.266	8.527	8.307	14.747	66.029	26.972	61.508
maker_0088_snap-0.208	5.309	3.43	17.363	285.28	53.153	156.156
maker_0896_snap-0.414	1.444	0.785	2.107	12.646	5.396	11.292
maker_0025_snap-0.22	0.096	0	0	4.001	0.864	5.313
augustus_0073_processed-1.0	0	0.055	0.028	9.357	0.746	11.354
maker_0073_snap-1.426	0.028	0	0	5.132	0.318	14.309
maker_0285_snap-0.283	4.057	5.745	11.456	67.561	34.134	43.759
maker_0222_snap-0.153	1.32	2.177	4.64	36.171	19.319	21.723
maker_0137_augustus-1.256	3.521	5.676	5.893	31.165	20.257	21.46
maker_0225_augustus-1.240	0.935	1.791	3.029	34.981	12.84	24.144
maker_0569_augustus-0.271	3.7	6.324	11.539	179.109	59.277	114.034
maker_0685_augustus-0.573	2.985	5.759	7.009	73.103	30.276	45.07
maker_0059_snap-0.131	5.68	5.8	10.148	50.973	30.175	25.663
maker_1038_snap-0.81	15.707	10.76	21.054	292.276	101.81	66.911
maker_0636_augustus-0.327	0	0.689	1.46	32.853	9.71	13.102
maker_0147_snap-0.228	0	0	0	9.992	3.076	6.652
maker_0315_augustus-0.134	0	0	0.427	40.181	6.233	17.805
augustus_0555_processed-0.3	0	0	0	26.257	6.224	8.982
maker_0001_augustus-0.185	1.114	0.537	0	15.7	7.298	11.188
maker_0241_snap-0.166	0.261	0.248	0.262	10.577	5.132	8.08
maker_0527_snap-0.63	4.924	4.973	3.374	37.986	16.799	35.422
augustus_0007_processed-0.17	3.411	0.771	0.826	63.18	14.414	66.294
maker_0413_augustus-0.197	0.495	0	0.165	16.344	1.938	3.877
maker_0546_snap-0.120	0.701	0.565	0.592	10.675	2.939	4.564
maker_0199_snap-0.55	0	0	0	17.515	0.855	7.033
maker_0088_augustus-2.198	0.756	0.579	1.556	24.052	7.316	5.729
augustus_1190_processed-0.34	0.839	0.11	0.812	20.159	7.426	3.406
maker_0260_augustus-0.136	4.387	1.887	2.203	37.888	13.195	12.027
maker_0092_augustus-0.124	33.147	36.15	43.058	5.113	6.397	9.544
maker_0222_augustus-4.123	169.212	127.724	163.321	25.321	29.657	35.942
maker_0064_snap-0.125	18.829	13.68	27.209	1.025	2.047	2.296
maker_0097_snap-1.130	173.242	122.324	176.237	17.115	22.313	22.68
maker_0285_augustus-0.203	79.909	36.426	40.524	1.844	2.83	5.556
maker_0315_snap-2.247	374.171	230.224	279.138	12.743	17.244	25.601
maker_0791_augustus-0.229	55.07	46.51	40.125	2.556	4.086	7.262
maker_0315_augustus-0.115	226.428	91.533	371.78	10.421	10.756	18.672
snap_0383_processed-0.56	84.929	59.447	81.502	20.608	20.548	23.547
snap_0120_processed-0.154	79.868	65.412	44.035	4.81	3.503	6.936
augustus_0382_processed-1.22	122.436	68.719	61.536	1.337	1.165	3.357
augustus_0067_processed-2.2	9.132	11.311	6.375	0.371	0	0.527
maker_0413_augustus-0.188	108.737	91.064	104.635	15.612	12.767	18.332
maker_0039_snap-0.70	133.714	157.689	167.37	7.386	3.667	9.849
maker_0244_augustus-0.214	18.994	30.061	28.365	1.688	0.364	1.803
maker_0499_augustus-2.279	35.072	42.184	33.529	4.606	2.967	5.049
maker_0546_augustus-0.99	62.401	75.938	68.972	13.182	12.312	17.909
augustus_0283_processed-1.37	244.789	469.03	294.119	10.938	11.439	25.698
augustus_0106_processed-0.38	148.582	75.524	75.251	11.25	6.07	14.385
augustus_0285_processed-0.5	209.277	68.498	73.984	4.947	1.492	9.842
augustus_0086_processed-1.17	383.413	140.744	70.294	8.899	4.241	7.151
maker_0915_augustus-0.74	162.033	159.246	187.804	35.908	22.34	25.573
maker_0210_snap-1.139	153.547	159.618	161.449	6.645	0	1.949
maker_0545_augustus-0.160	165.719	194.597	271.495	38.015	26.117	27.667
augustus_0147_processed-0.16	241.474	616.69	742.003	25.731	10.565	11.694
augustus_0864_processed-0.1	502.465	871.712	612.114	69.61	37.683	56.514
augustus_0223_processed-0.44	497.294	920.041	803.099	46.651	28.046	38.106
maker_0468_snap-0.197	16.532	23.586	20.2	0.82	2.339	3.093
maker_0120_snap-0.311	11.154	23.586	12.999	0.703	1.565	2.414
maker_0499_augustus-0.127	537.056	817.734	891.045	29.38	42.97	48.045
maker_0504_augustus-0.141	123.907	220.456	170.55	20.94	33.943	30.712
augustus_0010_processed-0.4	40.574	70.11	58.741	10.314	14.551	17.916
maker_0141_augustus-1.212	84.902	100.763	47.712	1.747	4.486	4.571
maker_0455_augustus-1.197	36.516	37.431	22.995	0.205	0.974	0.929
maker_0419_augustus-0.168	34.439	46.194	21.494	1.873	2.32	3.44
maker_0259_snap-4.228	29.956	92.511	26.975	0.849	2.539	2.324
augustus_0478_processed-0.29	34.838	51.098	51.65	5.679	5.642	5.847
maker_0171_augustus-0.78	8.073	13.694	11.704	0.117	0	0
maker_0002_snap-0.690	31.001	46.469	33.047	5.757	5.86	5.348
maker_0343_augustus-0.196	18.678	32.1	22.004	6.137	5.606	7.574
maker_0039_snap-0.71	8.527	122.93	72.442	0	0	0
maker_0569_augustus-0.352	43.393	86.725	80.828	8.118	8.936	8.337
maker_1135_snap-0.13	48.152	228.198	138.343	5.464	8.681	7.165
maker_0782_snap-0.50	78.974	42.97	50.218	8.879	7.762	3.801
maker_0495_snap-0.252	2549.32	942.717	1792.09	77.64	65.938	33.084
maker_0134_snap-1.211	2371.94	743.712	1072.1	90.969	93.32	42.982
maker_0719_snap-0.186	677.702	408.895	532.843	46.973	57.612	18.928
maker_0499_augustus-0.117	121.198	90.996	25.598	5.415	3.931	0.909
maker_0379_augustus-0.270	92.109	116.979	70.294	16.354	14.915	8.157
maker_0034_augustus-0.357	112.464	113.948	81.172	15.612	16.48	12.29
maker_0951_augustus-0.37	2040.23	1244.47	1056.01	64.117	89.507	48.94
maker_0090_augustus-0.217	57.711	47.571	52.146	9.992	9.637	8.989
snap_0043_processed-0.154	875.577	640.785	574.661	9.406	9.546	3.343
maker_0447_snap-2.138	86.25	19.398	21.894	1.708	2.512	0.867
augustus_0017_processed-3.111	1571.96	574.409	567.501	49.392	64.291	38.598
maker_0225_augustus-1.203	395.062	204.254	199.508	25.76	29.475	20.96
augustus_0254_processed-0.32	14.139	7.302	11.856	1.649	0.837	1.339
maker_0156_augustus-2.210	1168.78	397.226	559.804	37.947	34.953	38.175
maker_0124_augustus-0.323	725.331	279.241	504.188	50.456	45.418	48.142
maker_0607_snap-1.412	119.52	34.153	51.801	5.962	3.713	3.336
maker_0484_augustus-0.151	167.025	48.618	107.375	2.957	1.156	0.763
maker_0259_augustus-4.183	912.368	125.672	317.734	8.86	9.145	4.807
augustus_0902_processed-0.2	294.151	212.052	191.315	32.239	21.995	20.239
maker_0147_augustus-0.133	488.34	382.14	519.169	36.532	26.799	19.878
maker_0547_augustus-1.258	42.925	21.946	41.557	2.595	0.337	1.366
maker_0097_snap-3.99	20.149	20.734	20.916	2.449	3.03	2.31
maker_0508_snap-0.106	1.554	2.673	2.644	0.185	0.291	0.271
maker_0124_snap-0.404	47.918	45.725	53.082	12.138	14.005	11.132
maker_0222_augustus-4.115	17.412	12.564	29.136	0	0	0
maker_0176_snap-0.138	422.556	412.311	671.764	15.69	16.307	11.597
maker_0296_augustus-1.143	217.777	198.482	320.267	32.356	46.674	33.771
maker_0157_augustus-1.277	306.667	185.931	547.865	17.495	31.622	14.739
maker_0827_snap-0.244	235.684	216.764	301.334	41.43	51.824	32.543
maker_0503_snap-1.179	174.122	149.657	144.966	9.582	15.47	4.751
maker_0067_augustus-3.293	32.981	77.081	36.517	1.815	5.414	2.074
maker_0104_augustus-0.134	35.54	50.106	38.018	10.421	13.741	11.84
maker_1174_augustus-0.63	565.334	545.175	480.284	6.899	29.866	7.297
maker_0137_snap-1.284	140.041	182.033	222.861	21.086	42.042	20.794
maker_0071_augustus-2.128	331.424	327.322	441.151	48.514	76.412	49.98
maker_0056_augustus-1.142	819.118	406.594	451.368	36.191	88.761	32.141
maker_0101_snap-0.156	4914.4	2039.46	3741.77	156.081	272.68	111.162
maker_0386_augustus-0.225	106.66	86.284	79.506	9.533	15.406	11.687
maker_0402_snap-1.229	10.673	7.632	8.537	0.244	0.719	0.617
maker_0241_augustus-0.160	363.057	146.034	218.097	16.656	26.181	18.914
augustus_0141_processed-1.34	647.622	254.609	337.011	24.199	34.416	26.218
augustus_0067_processed-0.15	125.53	57.49	108.05	5.396	14.624	7.685
maker_0225_augustus-1.236	155.596	81.104	103.768	5.747	15.297	7.505
maker_0607_snap-1.413	372.204	138.25	254.531	17.261	31.832	20.301
maker_0612_snap-0.154	482.082	322.032	417.646	85.329	54.263	34.291
augustus_0510_processed-0.39	2044.25	2235.49	2014.56	265.589	190.426	84.584
maker_0587_snap-0.204	241.117	213.581	255.013	50.124	32.423	30.518
maker_0671_augustus-0.227	851.687	641.846	823.616	116.251	101.847	77.343
maker_0382_augustus-0.141	845.346	923.664	856.718	72.849	63.682	32.599
maker_0573_augustus-0.68	70.543	63.111	71.272	22.247	17.554	13.137
maker_0537_augustus-0.135	3143.4	2308.3	1659.86	221.134	255.909	96.541
maker_0124_augustus-0.299	2740.95	2154.05	2497.72	223.193	228.382	75.033
maker_0088_augustus-0.178	4195.33	7705.87	4521.66	293.652	319.764	90.098
maker_0581_augustus-1.325	1041.78	1073.28	1102	86.539	142.842	34.062
maker_0540_augustus-0.97	979.376	823.851	735.628	102.141	158.412	71.475
maker_0765_snap-0.81	594.836	226.738	448.16	54.788	26.326	28.056
maker_0010_snap-0.213	2074.28	964.333	1991.21	147.153	58.067	55.286
maker_0478_augustus-0.128	375.45	205.701	250.387	57.198	30.84	40.665
maker_0017_augustus-3.333	2455	1122.57	1586.38	203.044	63.327	131.436
augustus_0017_processed-3.110	1129.39	171.121	352.254	34.005	23.341	37.301
maker_0331_augustus-0.202	1357.11	495.22	659.854	106.679	89.935	81.241
maker_0891_snap-0.32	2780.76	1433.32	2496.24	294.393	301.054	215.798
maker_0242_augustus-1.223	1443.96	1445.9	1844.63	97.965	278.868	79.416
maker_0424_snap-0.476	0	0	0.124	1.103	2.593	1.165
maker_0286_augustus-0.236	732.744	1789.19	1064.3	119.949	208.316	109.997
maker_0264_augustus-2.149	45.704	60.397	79.547	3.074	8.945	7.761
augustus_0909_processed-0.13	26.215	27.237	29.013	0.459	2.93	1.769
augustus_0545_processed-0.44	165.031	112.281	160.912	16.1	32.778	25.351
maker_0315_snap-2.221	85.479	66.68	110.226	6.557	15.725	11.694
maker_0304_augustus-0.112	169.474	139.325	115.926	9.045	22.841	27.272
maker_0324_snap-0.284	260.069	310.501	171.514	10.333	24.106	28.763
maker_0612_augustus-0.119	133.164	64.062	80.291	8.177	13.732	15.862
maker_0166_augustus-1.269	164.976	65.371	66.617	4.937	11.357	10.993
maker_0097_augustus-4.176	5190.59	1506.89	1714.08	44.397	118.8	108.27
maker_0086_augustus-1.427	914.94	265.671	404.565	26.872	51.779	40.846
maker_0681_snap-0.96	623.388	248.34	340.233	34.785	58.549	66.897
maker_0248_augustus-0.220	8014.72	4000.76	3147.99	103.312	354.844	292.558
